# Supplementary material for: The Freshwater Ciliate Coleps hirtus as a Model Organism for Metal and Nanoparticle Toxicity: Mixture Interactions and Antioxidant Responses
Source: J Xenobiot. 2026 Feb 1;16(1):23. doi: 10.3390/jox16010023 (PMC12922124; doi:10.3390/jox16010023)
Supplement: Supplementary file 1 [file jox-16-00023-s001.zip]

Archive with 2 entries (2 files):
- jox-4080865-FileS1-Original images of Figure 1.pdf
- jox-4080865-supplementary-proof.pdf
